# Supplementary material for: Cholecystokinin modulates age-dependent thalamocortical neuroplasticity
Source: eLife. 2025 Nov 20;13:RP101513. doi: 10.7554/eLife.101513 (PMC12634044; doi:10.7554/eLife.101513)
Supplement: Source data 1. [file elife-101513-data1.zip]

Archive with 42 entries (35 files):
- Source data/
- Source data/2025/
- Source data/2025/Figure 1D.xlsx
- Source data/2025/Figure 1G.xlsx
- Source data/2025/Figure 2B.xlsx
- Source data/2025/Figure 2D.xlsx
- Source data/2025/Figure 2F.xlsx
- Source data/2025/Figure 2I.xlsx
- Source data/2025/Figure 3B.xlsx
- Source data/2025/Figure 3C.xlsx
- Source data/2025/Figure 3F.xlsx
- Source data/2025/Figure 4C.xlsx
- Source data/2025/Figure 4F.xlsx
- Source data/2025/Figure 5F.xlsx
- Source data/2025/Figure S1C.xlsx
- Source data/2025/Figure S1D.xlsx
- Source data/2025/Figure S2A.xlsx
- Source data/2025/Figure S2B.xlsx
- Source data/2025/Figure S2G.xlsx
- Source data/2025/origin data/
- Source data/2025/origin data/Aged mice CCKACSF_2023_v2.xlsx
- Source data/2025/origin data/Data sets_elife/
- Source data/2025/origin data/Data sets_elife/Data sets_elife/
- Source data/2025/origin data/Data sets_elife/Data sets_elife/CCK expression of different age.xlsx
- Source data/2025/origin data/Data sets_elife/Data sets_elife/IP_CCK_saline.xlsx
- Source data/2025/origin data/Data sets_elife/Data sets_elife/laser in MGB_Summary.xlsx
- Source data/2025/origin data/Data sets_elife/Data sets_elife/shRNA-scramble_CCK_Summary.xlsx
- Source data/2025/origin data/Data sets_elife/Data sets_elife/young_aged mice_Summary.xlsx
- Source data/2025/origin data/Data sets_elife/__MACOSX/
- Source data/2025/origin data/Data sets_elife/__MACOSX/._Data sets_elife
- Source data/2025/origin data/Data sets_elife/__MACOSX/Data sets_elife/
- Source data/2025/origin data/Data sets_elife/__MACOSX/Data sets_elife/._CCK expression of different age.xlsx
- Source data/2025/origin data/Data sets_elife/__MACOSX/Data sets_elife/._IP_CCK_saline.xlsx
- Source data/2025/origin data/Data sets_elife/__MACOSX/Data sets_elife/._laser in MGB_Summary.xlsx
- Source data/2025/origin data/Data sets_elife/__MACOSX/Data sets_elife/._shRNA-scramble_CCK_Summary.xlsx
- Source data/2025/origin data/Data sets_elife/__MACOSX/Data sets_elife/._young_aged mice_Summary.xlsx
- Source data/2025/origin data/Developmental thalamocortical LTP.xlsx
- Source data/2025/origin data/MGB virus CCK Fig4F.xlsx
- Source data/2025/origin data/ppi_all_updated_20220901.xlsx
- Source data/2025/origin data/thalamic-cortical Aud.xlsx
- Source data/2025/origin data/thalamic-cortical L365260.xlsx
- Source data/2025/origin data/thalamic-cortical laser cheta 2022.xlsx
