# Supplementary material for: Cholecystokinin modulates age-dependent thalamocortical neuroplasticity
Source: eLife. 2025 Nov 20;13:RP101513. doi: 10.7554/eLife.101513 (PMC12634044; doi:10.7554/eLife.101513)
Supplement: Source code 1. [file elife-101513-code1.zip]

Archive with 7 entries (6 files):
- matlab_script_for_Data_analyze/
- matlab_script_for_Data_analyze/delta F caclulation.m
- matlab_script_for_Data_analyze/for_np.m
- matlab_script_for_Data_analyze/TDT2mat.m
- matlab_script_for_Data_analyze/TDTdigitalfilter.m
- matlab_script_for_Data_analyze/TDT_reading_ver_3_01.m
- matlab_script_for_Data_analyze/waveform_draw.m
