# Supplementary material for: Cholecystokinin modulates age-dependent thalamocortical neuroplasticity
Source: eLife. 2025 Nov 20;13:RP101513. doi: 10.7554/eLife.101513 (PMC12634044; doi:10.7554/eLife.101513)
Supplement: Source code 1. [file elife-101513-code1.zip › matlab_script_for_Data_analyze/for_np.m]

Date='20201126';
File='Block-9'
Postion='_2';
outputstart=2;

ReadPATH=['F:\LIX\' Date]
FigPATH=['F:\LIX\dayu data\fig\' Date(end-5:end) File(end-1:end)]
PATH=['F:\LIX\dayu data\' Date(end-5:end) Postion];


[D]=TDT2mat(ReadPATH,File);
HF1=[];HF2=[];SF1=[];SF2=[];AP=[]
nchan=4;%numel of chan
N=numel(D.snips.Blar.chan)/nchan;%numel of trials for whole recording
Avgt=12;%average every 12 trials, 12 means 2 mins(10s*12)
length=350;
tES=150;
pr3=15;pr4=15;
%%%%%%%%%%%%%%%%%%%%%%%%%%%%%%%%%%%%%%%%%%%%%%%%%%%%%%%%%%%%%%%%%%%%%%%%%%%%%
in=1;
indata=[];E1=[];E2=[];F1=[];F2=[];

for n=1:1:nchan*N;
    if D.snips.Blar.chan(n)==in;
        indata=[indata D.snips.Blar.data(n,:)'];
    end
end

Wm=[];

for n=1:1:N;
    if rem(n,Avgt)==0;
        Wt=zeros(size(indata,1),1);%
    for nn=n-Avgt+1:1:n;
        Wt=Wt+indata(:,nn);
    end
        Wm=[Wm Wt]; 
    end
end

reduce=2;Wm1=[];%
for n=1:1:size(Wm,1);
    if rem(n,reduce)==0;
        Wt=zeros(1,size(Wm,2));%Wm2=Wm1(1,:)*0;
        for nn=n-reduce+1:1:n;
        Wt=Wt+Wm(nn,:);
        end
        Wm1=[Wm1 Wt'];
    end
end
   

Wm1=Wm1/Avgt/reduce;
nrow=size(Wm1,1);
A=sum(Wm1)/nrow;
Wm=Wm1';

 for n1=(tES+pr3+1):1:(tES+length-(pr3+1));
            if A(n1)==min(A((n1-pr3):(n1+pr3)))&A(n1)<=A(n1-1)&A(n1)<A(n1+1);
                E1=[E1 n1];
                F1=[F1 A(n1)];
            else E1=E1;F1=F1;
            end
             if A(n1)==max(A((n1-pr3):(n1+pr3)))&A(n1)>=A(n1-1)&A(n1)>A(n1+1);
                E2=[E2 n1];
                F2=[F2 A(n1)];F2=F2;
            else E2=E2;
            end
 end
 lowp=[E1',F1'],highp=[E2',F2'];
FII=1;% [CC,FII]=min(F1);%
 pl1=304%(E1(FII))%0.1ms low1 low1 low1 low1 low1 low1 low1 low1
 pl2=483%(E1(FII+0))%0.1ms low2 low2 low2 low2 low2 low2 low2 low2
FIA=1;%[CC,FIA]=max(F2);%
 ph1=312%(E2(FIA))%0.1ms high1 high1 high1 high1 high1 high1 high1
  ph2=510%E2(FIA+1))%0.1ms high2 high2 high2 high2 high2 high2
pmf1=[pl1 pl2 ph1 ph2];
pmf2=pmf1*0;
figure(in)
plot(A)%111111111111111111111111111111111111111111111111111111111111111111111111111111111111111111
hold on;
plot(E1,F1,'r*')
plot(E2,F2,'kx')
hold off;
%axis([0 1400 -0.002 0.001]);
print(in,'-djpeg',[FigPATH '-1']); 

A=[];B=[];A1=[];B1=[];B2=[];H1=[];H2=[];m=0;Slope1=[];Slope2=[];o=0;o2=0;Ap=[];

for n=1:1:nrow;
    [m,A(n)]=max(Wm(round((pl1+ph1)/2):round((ph1+pl2)/2),n));
    [o,B(n)]=min(Wm(round((ph1+pl2)/2):round((ph2+pl2)/2),n));
%    [o2,B2(n)]=min(Wm(ph2:(2*pl2-ph2),n));
    A(n)=round((pl1+ph1)/2)+A(n);
    B(n)=round((ph1+pl2)/2)+B(n);
 %   B2(n)=B2(n)+ph2;
 
    Ap(n)=-o;%Wm(1)-o;
    H1(n)=m-o;
   if B(n)>A(n)
    Slope1(n)=-min(diff(Wm(A(n):B(n),n)))/reduce;
   else
       Slope1(n)=-min(diff(Wm(ph1:pl2,n)))/reduce;
   end
       
    %Slope1(n)=-H1(n)/(B(n)-A(n));
  %  H2(n)=m-o2;
   % Slope2(n)=-H2(n)/(B2(n)-A(n));
end

    HF1=[HF1 H1'];
    %HF2=[HF2 H2'];
    SF1=[SF1 Slope1'];
    %SF2=[SF2 Slope2'];
    AP=[AP Ap'];
    
%%%%%%%%%%%%%%%%%%%%%%%%%%%%%%%%%%%%%%%%%%%%%%%%%%%%%%%%%%%%%%%%%%%%%%%%%%%%%%%%%%    
in=2;
indata=[];E1=[];E2=[];F1=[];F2=[];

for n=1:1:nchan*N;
    if D.snips.Blar.chan(n)==in;
        indata=[indata D.snips.Blar.data(n,:)'];
    end
end

Wm=[];

for n=1:1:N;
    if rem(n,Avgt)==0;
        Wt=zeros(size(indata,1),1);%
    for nn=n-Avgt+1:1:n;
        Wt=Wt+indata(:,nn);
    end
        Wm=[Wm Wt]; 
    end
end

reduce=2;Wm1=[];%
for n=1:1:size(Wm,1);
    if rem(n,reduce)==0;
        Wt=zeros(1,size(Wm,2));%Wm2=Wm1(1,:)*0;
        for nn=n-reduce+1:1:n;
        Wt=Wt+Wm(nn,:);
        end
        Wm1=[Wm1 Wt'];
    end
end
   

Wm1=Wm1/Avgt/reduce;
nrow=size(Wm1,1);
A=sum(Wm1)/nrow;
Wm=Wm1';

 for n1=(tES+pr3+1):1:(tES+length-(pr3+1));
            if A(n1)==min(A((n1-pr3):(n1+pr3)))&A(n1)<=A(n1-1)&A(n1)<A(n1+1);
                E1=[E1 n1];
                F1=[F1 A(n1)];
            else E1=E1;F1=F1;
            end
             if A(n1)==max(A((n1-pr3):(n1+pr3)))&A(n1)>=A(n1-1)&A(n1)>A(n1+1);
                E2=[E2 n1];
                F2=[F2 A(n1)];F2=F2;
            else E2=E2;
            end
 end
 lowp=[E1',F1'],highp=[E2',F2'];
FII=1;% [CC,FII]=min(F1);%
 pl1=300%(E1(FII))%0.1ms low1 low1 low1 low1 low1 low1 low1 low1
 pl2=425%(E1(FII+0))%0.1ms low2 low2 low2 low2 low2 low2 low2 low2
FIA=1;%[CC,FIA]=max(F2);%
 ph1=305%(E2(FIA))%0.1ms high1 high1 high1 high1 high1 high1 high1
  ph2=440%E2(FIA+1))%0.1ms high2 high2 high2 high2 high2 high2
pmf2=[pl1 pl2 ph1 ph2];

figure(in)
plot(A)%2222222222222222222222222222222222222222222222222222222222222222222222222222
hold on;
plot(E1,F1,'r*')
plot(E2,F2,'kx')
hold off;
%axis([0 400 -2.0 0.5]);
print(in,'-djpeg',[FigPATH '-1']); 

A=[];B=[];A1=[];B1=[];B2=[];H1=[];H2=[];m=0;Slope1=[];Slope2=[];o=0;o2=0;Ap=[];

for n=1:1:nrow;
    [m,A(n)]=max(Wm(round((pl1+ph1)/2):round((ph1+pl2)/2),n));
    [o,B(n)]=min(Wm(round((ph1+pl2)/2):round((ph2+pl2)/2),n));
%    [o2,B2(n)]=min(Wm(ph2:(2*pl2-ph2),n));
    A(n)=round((pl1+ph1)/2)+A(n);
    B(n)=round((ph1+pl2)/2)+B(n);
 %   B2(n)=B2(n)+ph2;
 
    Ap(n)=-o;%Wm(1)-o;
    H1(n)=m-o;
   if B(n)>A(n)
    Slope1(n)=-min(diff(Wm(A(n):B(n),n)))/reduce;
   else
       Slope1(n)=-min(diff(Wm(ph1:pl2,n)))/reduce;
   end
       
    %Slope1(n)=-H1(n)/(B(n)-A(n));
  %  H2(n)=m-o2;
   % Slope2(n)=-H2(n)/(B2(n)-A(n));
end

    HF1=[HF1 H1'];
    %HF2=[HF2 H2'];
    SF1=[SF1 Slope1'];
    %SF2=[SF2 Slope2'];
    AP=[AP Ap'];
    
%%%%%%%%%%%%%%%%%%%%%%%%%%%%%%%%%%%%%%%%%%%%%%%%%%%%%%%%%%%%%%%%%%%%%%%%%%%%%%%%%% 

in=3;
indata=[];E1=[];E2=[];F1=[];F2=[];

for n=1:1:nchan*N;
    if D.snips.Blar.chan(n)==in;
        indata=[indata D.snips.Blar.data(n,:)'];
    end
end

Wm=[];

for n=1:1:N;
    if rem(n,Avgt)==0;
        Wt=zeros(size(indata,1),1);%
    for nn=n-Avgt+1:1:n;
        Wt=Wt+indata(:,nn);
    end
        Wm=[Wm Wt]; 
    end
end

reduce=2;Wm1=[];%
for n=1:1:size(Wm,1);
    if rem(n,reduce)==0;
        Wt=zeros(1,size(Wm,2));%Wm2=Wm1(1,:)*0;
        for nn=n-reduce+1:1:n;
        Wt=Wt+Wm(nn,:);
        end
        Wm1=[Wm1 Wt'];
    end
end
   

Wm1=Wm1/Avgt/reduce;
nrow=size(Wm1,1);
A=sum(Wm1)/nrow;
Wm=Wm1';

 for n1=(tES+pr3+1):1:(tES+length-(pr3+1));
            if A(n1)==min(A((n1-pr3):(n1+pr3)))&A(n1)<=A(n1-1)&A(n1)<A(n1+1);
                E1=[E1 n1];
                F1=[F1 A(n1)];
            else E1=E1;F1=F1;
            end
             if A(n1)==max(A((n1-pr3):(n1+pr3)))&A(n1)>=A(n1-1)&A(n1)>A(n1+1);
                E2=[E2 n1];
                F2=[F2 A(n1)];F2=F2;
            else E2=E2;
            end
 end
 lowp=[E1',F1'],highp=[E2',F2'];
FII=1;% [CC,FII]=min(F1);%
 pl1=302%(E1(FII))%0.1ms low1 low1 low1 low1 low1 low1 low1 low1
 pl2=430%(E1(FII+1))%0.1ms low2 low2 low2 low2 low2 low2 low2 low2
FIA=1;%[CC,FIA]=max(F2);%
 ph1=309%(E2(FIA))%0.1ms high1 high1 high1 high1 high1 high1 high1
  ph2=440%(E2(FIA+1))%0.1ms high2 high2 high2 high2 high2 high2
pmf3=[pl1 pl2 ph1 ph2]; 
figure(in)
plot(A)%3333333333333333333333333333333333333333333333333333333333333333333333
hold on;
plot(E1,F1,'r*')
plot(E2,F2,'kx')
hold off;
%axis([0 400 -2.0 0.5]);
print(in,'-djpeg',[FigPATH '-1']); 

A=[];B=[];A1=[];B1=[];B2=[];H1=[];H2=[];m=0;Slope1=[];Slope2=[];o=0;o2=0;Ap=[];

for n=1:1:nrow;
    [m,A(n)]=max(Wm(round((pl1+ph1)/2):round((ph1+pl2)/2),n));
    [o,B(n)]=min(Wm(round((ph1+pl2)/2):round((ph2+pl2)/2),n));
%    [o2,B2(n)]=min(Wm(ph2:(2*pl2-ph2),n));
    A(n)=round((pl1+ph1)/2)+A(n);
    B(n)=round((ph1+pl2)/2)+B(n);
 %   B2(n)=B2(n)+ph2;
 
    Ap(n)=-o;%Wm(1)-o;
    H1(n)=m-o;
   if B(n)>A(n)
    Slope1(n)=-min(diff(Wm(A(n):B(n),n)))/reduce;
   else
       Slope1(n)=-min(diff(Wm(ph1:pl2,n)))/reduce;
   end
       
    %Slope1(n)=-H1(n)/(B(n)-A(n));
  %  H2(n)=m-o2;
   % Slope2(n)=-H2(n)/(B2(n)-A(n));
end

    HF1=[HF1 H1'];
    %HF2=[HF2 H2'];
    SF1=[SF1 Slope1'];
    %SF2=[SF2 Slope2'];
    AP=[AP Ap'];    
    
%%%%%%%%%%%%%%%%%%%%%%%%%%%%%%%%%%%%%%%%%%%%%%%%%%%%%%%%%%%%%%%%%%%%%%%%%%%%%%%%%%%%%%
    in=4;
indata=[];E1=[];E2=[];F1=[];F2=[];

for n=1:1:nchan*N;
    if D.snips.Blar.chan(n)==in;
        indata=[indata D.snips.Blar.data(n,:)'];
    end
end

Wm=[];

for n=1:1:N;
    if rem(n,Avgt)==0;
        Wt=zeros(size(indata,1),1);%
    for nn=n-Avgt+1:1:n;
        Wt=Wt+indata(:,nn);
    end
        Wm=[Wm Wt]; 
    end
end

reduce=2;Wm1=[];%
for n=1:1:size(Wm,1);
    if rem(n,reduce)==0;
        Wt=zeros(1,size(Wm,2));%Wm2=Wm1(1,:)*0;
        for nn=n-reduce+1:1:n;
        Wt=Wt+Wm(nn,:);
        end
        Wm1=[Wm1 Wt'];
    end
end
   

Wm1=Wm1/Avgt/reduce;
nrow=size(Wm1,1);
A=sum(Wm1)/nrow;
Wm=Wm1';

 for n1=(tES+pr4+1):1:(tES+length-(pr4+1));
            if A(n1)==min(A((n1-pr4):(n1+pr4)))&A(n1)<=A(n1-1)&A(n1)<A(n1+1);
                E1=[E1 n1];
                F1=[F1 A(n1)];
            else E1=E1;F1=F1;
            end
             if A(n1)==max(A((n1-pr4):(n1+pr4)))&A(n1)>=A(n1-1)&A(n1)>A(n1+1);
                E2=[E2 n1];
                F2=[F2 A(n1)];F2=F2;
            else E2=E2;
            end
 end
 lowp=[E1',F1'];highp=[E2',F2'];
FII=1;% [CC,FII]=min(F1);%
 pl1=299%(E1(FII))%0.1ms low1 low1 low1 low1 low1 low1 low1 low1 low1 low1 low1 low1
 pl2=500%(E1(FII+0))%0.1ms low2 low2 low2 low2 low2 low2 low2 low2
FIA=1;%[CC,FIA]=max(F2);%
 ph1=304%(E2(FIA))%0.1ms high1 high1 high1 high1 high1 high1 high1
  ph2=540%(E2(FIA+1))%0.1ms high2 high2 high2 high2 high2 high2
pmf4=[pl1 pl2 ph1 ph2];
figure(in)
plot(A)%4444444444444444444444444444444444444444444444444444444444444444444444444
hold on;
plot(E1,F1,'r*')
plot(E2,F2,'kx')
hold off;
%axis([0 400 -2.0 0.5]);
print(in,'-djpeg',[FigPATH '-2']); 

A=[];B=[];A1=[];B1=[];B2=[];H1=[];H2=[];m=0;Slope1=[];Slope2=[];o=0;o2=0;Ap=[];

for n=1:1:nrow;
    [m,A(n)]=max(Wm(round((pl1+ph1)/2):round((ph1+pl2)/2),n));
    [o,B(n)]=min(Wm(round((ph1+pl2)/2):round((ph2+pl2)/2),n));
%    [o2,B2(n)]=min(Wm(ph2:(2*pl2-ph2),n));
    A(n)=round((pl1+ph1)/2)+A(n);
    B(n)=round((ph1+pl2)/2)+B(n);
 %   B2(n)=B2(n)+ph2;
 
    Ap(n)=-o;%Wm(1)-o;
    H1(n)=m-o;
   if B(n)>A(n)
    Slope1(n)=-min(diff(Wm(A(n):B(n),n)))/reduce;
   else
       Slope1(n)=-min(diff(Wm(ph1:pl2,n)))/reduce;
   end
       
    %Slope1(n)=-H1(n)/(B(n)-A(n));
  %  H2(n)=m-o2;
   % Slope2(n)=-H2(n)/(B2(n)-A(n));
end

    HF1=[HF1 H1'];
    %HF2=[HF2 H2'];
    SF1=[SF1 Slope1'];
    %SF2=[SF2 Slope2'];
    AP=[AP Ap'];
   
    pm=[pmf1' pmf2' pmf3' pmf4'];
    
     %%%%%%%%%%%%%%%%%%%%%%%%%%%%%%%%%%%% No. line of xls input
   %%%%%%%%%%%%%%%%%%%%%%%%%%%%%%%%%%%%%%%%%%%%%%%%%%%%%%%%%%%%%%%%%%%%%%%%%%%%
    path=PATH%%%%%%%%%%%%%%%%%%%%%%%%
    str=['B',num2str(outputstart)];
    if outputstart==2
        str2='B2';
    else
        str2='B32';
    end
    SUCCESS = xlswrite(path,HF1,1,str)
    %SUCCESS = XLSWRITE(path,HF2,2,str)
    SUCCESS = xlswrite(path,AP,2,str)
    SUCCESS = xlswrite(path,SF1,3,str)
    SUCCESS = xlswrite(path,pm,4,str2)
    HF1m=mean(HF1)
    APm=mean(AP)
    %HF2m=mean(HF2)
    SF1m=mean(SF1)
    %SF2m=mean(HF2)
%plot(H11,'.')
%plot(H22,'*')
m=outputstart+size(HF1,1)+5
